# Supplementary material for: Complete sternal cleft individualized repair using a 3D-printed polyether ether ketone model: a case report
Source: Eur Heart J Case Rep. 2023 Oct 24;7(12):ytad528. doi: 10.1093/ehjcr/ytad528 (PMC10729913; doi:10.1093/ehjcr/ytad528)
Supplement: ytad528_Supplementary_Data [file ytad528_supplementary_data.zip]

Archive with 2 entries (2 files):
- Video 2.mp4
- Video 1.mp4
